# Supplementary material for: Peculiarity of the Structure and Luminescence of Glasses in La2S3-Ga2S3-GeS2:Pr3+ System
Source: Materials (Basel). 2023 Nov 9;16(22):7094. doi: 10.3390/ma16227094 (PMC10672385; doi:10.3390/ma16227094)
Supplement: Supplementary file 1 [file materials-16-07094-s001.zip]

Archive with 1 entries (1 files):
- materials-2609078-supplementary.pdf
